# Supplementary material for: The impact of delayed evacuation on the quality of human fetal tissue
Source: PLoS One. 2026 Jan 21;21(1):e0328595. doi: 10.1371/journal.pone.0328595 (PMC12822946; doi:10.1371/journal.pone.0328595)
Supplement: S1 Table — This table provides an overview of specimen demographics, including subject groupings (DE vs. IE), figure identifiers, DIN (DNA Integrity Number) and RIN (RNA Integrity Number) scores, DV200 scores, and the status of fibroblast culture, TUNEL, and Ki67 assays. Gestational age and post-conception days were banded using 1-week and 10-day half-open bins, respectively; Both are inclusive of the lower bound and exclusive of the upper bound. (XLSX) [file pone.0328595.s002.xlsx]

## Sheet: S1 Table
Specimen #	Age Range (Post Conception Days)	Age Range (Gestational Weeks)	Fetal Sex	Self-Reported Race	Self-Reported Ethnicity	Abnormalities	Interval Without Circulation	Postmortem Interval (37C + 4C Transit Time) (Hour)	Fetacidal Agent	Agent Concentration (mg)	Injection Location	Injection to Procedure (assumed 37°C) (Hours)	Figure S1 Identifers	Applicable Figures	DNA integrity Number (DIN) Score	Brain - IE, 0 Hours, 37°C (No Dig, No incubation) RNA Integrity Number (RIN) Score	Brain - IE, 6 Hours, 37°C RNA Integrity Number (RIN) Score	Brain - IE, 18 Hours, 37°C (No Dig, 37°C) RNA Integrity Number (RIN) Score	Kidney - IE, 0 Hours, 37°C (No Dig, No incubation) RNA Integrity Number (RIN) Score	Kidney - IE, 6 Hours, 37°C RNA Integrity Number (RIN) Score	Kidney - IE, 18 Hours, 37°C (No Dig, 37°C) RNA Integrity Number (RIN) Score	Lung - IE, 0 Hours, 37°C (No Dig, No incubation) RNA Integrity Number (RIN) Score	Lung - IE, 6 Hours, 37°C RNA Integrity Number (RIN) Score	Lung - IE, 18 Hours, 37°C (No Dig, 37°C) RNA Integrity Number (RIN) Score	Muscle - IE, 0 Hours, 37°C (No Dig, No incubation) RNA Integrity Number (RIN) Score	Muscle - IE, 6 Hours, 37°C RNA Integrity Number (RIN) Score	Muscle - IE, 18 Hours, 37°C (No Dig, 37°C) RNA Integrity Number (RIN) Score	Liver - IE, 0 Hours, 37°C (No Dig, No incubation) RNA Integrity Number (RIN) Score	Liver - IE, 6 Hours, 37°C RNA Integrity Number (RIN) Score	Liver - IE, 18 Hours, 37°C (No Dig, 37°C) RNA Integrity Number (RIN) Score	Brain - No Dig, 18 Hours, 4°C RNA Integrity Number (RIN) Score	Kidney - No Dig, 18 Hours, 4°C RNA Integrity Number (RIN) Score	Lung - No Dig, 18 Hours, 4°C RNA Integrity Number (RIN) Score	Muscle - No Dig, 18 Hours, 4°C RNA Integrity Number (RIN) Score	Liver - No Dig, 18 Hours, 4°C RNA Integrity Number (RIN) Score	Brain - Dig, 18 Hours, 4°C RNA Integrity Number (RIN) Score	Brain - Dig, 18 Hours, 37°C RNA Integrity Number (RIN) Score	Kidney - Dig, 18 Hours, 4°C RNA Integrity Number (RIN) Score	Kidney - Dig, 18 Hours, 37°C RNA Integrity Number (RIN) Score	Lung - Dig, 18 Hours, 4°C RNA Integrity Number (RIN) Score	Lung - Dig, 18 Hours, 37°C RNA Integrity Number (RIN) Score	Muscle - Dig, 18 Hours, 4°C RNA Integrity Number (RIN) Score	Muscle - Dig, 18 Hours, 37°C RNA Integrity Number (RIN) Score	Liver - Dig, 18 Hours, 4°C RNA Integrity Number (RIN) Score	Liver - Dig, 18 Hours, 37°C RNA Integrity Number (RIN) Score	Brain - DE (Dig, No Incubation) RNA Integrity Number (RIN) Score	Kidney - DE (Dig, No Incubation) RNA Integrity Number (RIN) Score	Lung - DE (Dig, No Incubation) RNA Integrity Number (RIN) Score	Muscle - DE (Dig, No Incubation) RNA Integrity Number (RIN) Score2
1	110-<120	18-<19	F	White	Hispanic or Latino	None Listed	Delayed	3.05	Digoxin	0.5	intra-amniotic	21.45	D1	S1	6.4																															7.4	7.2	6.3	N/A
2	160-<170	25-<26	M	Asian	Not Hispanic or Latino	None Listed	Delayed	3.15	Digoxin	1.5	intra-fetal	23.3667	D8	3,S1	6.1																															5.2	5.4	5.9	5.4
3	120-<130	20-<21	F	N/A	N/A	None Listed	Delayed	3.33333	Digoxin	1	intra-fetal	19.2	D2	S1	6.1																															7.6	5.8	6	6.2
4	150-<160	24-<25	M	White	Not Hispanic or Latino	None Listed	Delayed	3.7	Digoxin	N/A	N/A	22.5667		3																																4.5	3.1	4.3	3.1
5	130-<140	20-<21	M	N/A	N/A	None Listed	Delayed	25.1667	Digoxin	1	intra-fetal	22.2																																		2.9	4.1	5.9	6.6
6	130-<140	21-<22	F	White	Not Hispanic or Latino	None Listed	Delayed	28.2167	Digoxin	1.5	N/A	24.95																																		3.9	2.1	3.8	4.9
7	120-<130	20-<21	M	N/A	N/A	None Listed	Delayed	27.5667	Digoxin	1	N/A	20.7667																																		3.5	3.6	4.8	N/A
8	120-<130	19-<20	M	N/A	N/A	None Listed	Delayed	29.9167	Digoxin	1	intra-fetal	19.5																																		5.8	4.4	5.4	5.6
9	140-<150	22-<23	M	N/A	N/A	None Listed	Delayed	32.1667	Digoxin	1	intra-fetal	23.5																																		4.2	2.2	2.9	5.3
10	140-<150	22-<23	M	N/A	N/A	None Listed	Delayed	32.1	Digoxin	1.5	intra-fetal	23.3833																																		4.3	3.6	5.4	4.5
11	180-<190	27-<28	F	N/A	N/A	Multiple Fetal Anomalies	Delayed	N/A	KCl	N/A	N/A	N/A
12	150-<160	23-<24	M	Asian	Not Hispanic or Latino	None Listed	Delayed	2.81667	Digoxin	1	intra-amniotic	20.2																																		N/A	4.7	5.6	7.2
13	160-<170	25-<26	F	White	Not Hispanic or Latino	None Listed	Delayed	3.73333	KCl/Digoxin	1.5	intra-abdominal	23	D5	3,S1	5.2																															N/A	2.7	5.9	6.6
14	150-<160	24-<25	M	American Indian or Alaska Native	Hispanic or Latino	None Listed	Delayed	5.33333	KCl/Digoxin	1.5	intra-abdominal	21.5	D7	3,S1	6.1																															N/A	2.9	5	6.3
15	150-<160	24-<25	F	Multiracial	Not Hispanic or Latino	None Listed	Delayed	4.28333	Digoxin	1.5	intra-fetal	20.5667	D3	3,S1	6.1																															3.1	3	2.7	5.6
16	140-<150	22-<23	F	N/A	N/A	None Listed	Delayed	3.53333	Digoxin	1.5	intra-thorasic	23.9	D6	3,S1	6.2																															7	4.1	4.1	6.3
17	140-<150	22-<23	M	White	Not Hispanic or Latino	None Listed	Delayed	3.43333	Digoxin	1.5	intra-thorasic	21.4	D4	3,S1	6.1																															3.6	5.1	3.5	5.7
18	130-<140	21-<22	M	Asian	Not Hispanic or Latino	Multiple Fetal Anomalies	Delayed	11.1667	KCl	N/A	N/A	N/A			6.2
19	130-<140	21-<22	M	White	Not Hispanic or Latino	None Listed	Immediate	2.38333	None	None	None	None
20	100-<110	16-<17	M	Black or African American	Not Hispanic or Latino	None Listed	Immediate	2.11667	None	None	None	None
21	100-<110	16-<17	M	N/A	N/A	None Listed	Immediate	3.18333	None	None	None	None
22	100-<110	17-<18	M	N/A	N/A	None Listed	Immediate	2.43333	None	None	None	None
23	110-<120	17-<18	M	Multiracial	N/A	None Listed	Immediate	3.93333	None	None	None	None
24	110-<120	18-<19	F	N/A	N/A	None Listed	Immediate	0.533333	None	None	None	None
25	130-<140	21-<22	M	Black or African American	Not Hispanic or Latino	None Listed	Immediate	4.15	None	None	None	None
26	130-<140	20-<21	M	Asian	Not Hispanic or Latino	None Listed	Immediate	26.5667	None	None	None	None
27	140-<150	22-<23	M	White	Not Hispanic or Latino	Multiple Fetal Anomalies	Immediate	2.35	None	None	None	None
28	110-<120	18-<19	M	N/A	N/A	None Listed	Immediate	3.4	None	None	None	None
29	100-<110	16-<17	M	Asian	Not Hispanic or Latino	None Listed	Immediate	2.66667	None	None	None	None
30	110-<120	18-<19	M	Multiracial	N/A	None Listed	Immediate	2.2	None	None	None	None
31	130-<140	21-<22	F	N/A	N/A	None Listed	Immediate	1.26667	None	None	None	None
32	140-<150	22-<23	F	Native Hawaiian or Other Pacific Islander	Not Hispanic or Latino	None Listed	Immediate	3.36667	None	None	None	None	C1	3,S1	7.3	9.2	6.6	1	9.5	8.5	2.5	9.6	8.8	2.3	9.5	8.7	5.9	9.4	8.4	2.7
33	110-<120	18-<19	F	White	Hispanic or Latino	None Listed	Immediate	26.75	None	None	None	None
34	130-<140	21-<22	M	American Indian or Alaska Native	Not Hispanic or Latino	None Listed	Immediate	26.4167	None	None	None	None
35	100-<110	17-<18	F	White	Not Hispanic or Latino	None Listed	Immediate	3.33333	None	None	None	None
36	120-<130	19-<20	F	American Indian or Alaska Native	Not Hispanic or Latino	None Listed	Immediate	2.11667	None	None	None	None
37	130-<140	20-<21	F	Multiracial	Not Hispanic or Latino	None Listed	Immediate	2.36667	None	None	None	None
38	90-<100	15-<16	M	Asian	Not Hispanic or Latino	None Listed	Immediate	1.25	None	None	None	None
39	100-<110	17-<18	F	White	Hispanic or Latino	None Listed	Immediate	28.5333	None	None	None	None
40	120-<130	19-<20	M	White	Not Hispanic or Latino	None Listed	Immediate	12.8667	N/A	N/A	N/A	N/A	C2	3,4,S1	7.7	9.4	7.3	3	9.1	7.8	2.3	9.3	8.6	2.5	8.9	8.7	6.6	N/A	N/A	N/A	9.5	9	9.5	6.6	N/A	8.5	5.7	8.5	2.7	9.5	2.4	9.1	5.9	N/A	N/A	N/A	N/A	N/A	N/A
41	120-<130	20-<21	F	White	Not Hispanic or Latino	Multiple Fetal Anomalies	Immediate	3.28333	None	None	None	None			6.6
42	130-<140	20-<21	M	White	Hispanic or Latino	None Listed	Immediate	4.08	N/A	N/A	N/A	N/A		3,4		N/A	N/A	N/A	8.1	N/A	6.4	N/A	N/A	N/A	8.5	N/A	5.4	N/A	N/A	N/A	N/A	7.3	N/A	7.8	N/A	N/A	N/A	7.5	2.3	N/A	N/A	7.8	5.3	N/A	N/A	N/A	7.7	N/A	8.4
43	130-<140	20-<21	M	White	Not Hispanic or Latino	None Listed	Immediate	1.8	N/A	N/A	N/A	N/A		3,4		7.9	N/A	6.3	6.8	N /A	3.1	8.8	N/A	6.5	7.9	N/A	7	7.6	N/A	2.5	7.4	8.1	9	8.3	7.9	8	3.3	7.6	3.2	8.1	6.3	8	7.5	8.3	4	7.9	7.9	8.4	8
44	130-<140	21-<22	M	N/A	N/A	None Listed	Immediate	1.37	N/A	N/A	N/A	N/A		3,4		9.2	N/A	5.6	7.5	N/A	5.5	9	N/A	3.1	8.4	N/A	6.4	8.7	N/A	2.6	9.4	7.5	9	8.2	8.6	9.6	5.7	7.9	5.6	8.7	4.9	7.7	6.5	8.6	3.1	9.4	7.3	8.9	8.4
[truncated: 39 more columns]
